# Supplementary material for: Research on the Limit Values of Reclamation Based on Ecological Security: A Case Study of Tongzhou Bay in Rudong, Jiangsu Province
Source: Int J Environ Res Public Health. 2022 Jul 7;19(14):8301. doi: 10.3390/ijerph19148301 (PMC9324534; doi:10.3390/ijerph19148301)
Supplement: Supplementary file 1 [file ijerph-19-08301-s001.zip]

Archive with 1 entries (1 files):
- ijerph-1695369-SI.pdf
